# Supplementary material for: Antenatal group-based psychoeducation to improve postpartum depression literacy in primary health care institutions in Ethiopia: a cluster randomized controlled trial
Source: Front Psychiatry. 2025 Apr 17;16:1548356. doi: 10.3389/fpsyt.2025.1548356 (PMC12043592; doi:10.3389/fpsyt.2025.1548356)
Supplement: Supplementary file 1 [file DataSheet1.zip]

Archive with 4 entries (3 files):
- Data Sheet 1/
- Data Sheet 1/Supplementary file 2.pdf
- Data Sheet 1/Supplementary File 3.pdf
- Data Sheet 1/Supplementary file1.pdf
